# Supplementary material for: Data Management and Privacy Policy of COVID-19 Contact-Tracing Apps: Systematic Review and Content Analysis
Source: JMIR Mhealth Uhealth. 2022 Jul 12;10(7):e35195. doi: 10.2196/35195 (PMC9278406; doi:10.2196/35195)
Supplement: Multimedia Appendix 1 [file mhealth_v10i7e35195_app1.xlsx]

## Sheet: Sheet 1
Continent	AppName ID	Country/State	Coverage	Sponsor	Date added	Google Play URL	App Store URL	Exodus Privacy	Privacy Policy analysis?
Africa	Alertanoo	Reunion Island, France	Territory	Private org	15/08/2020	https://play.google.com/store/apps/details?id=com.medialight.alertanoo	Not developed for iOS	No longer available on Google Play	Yes
	COJ Access control	South Africa, City of Johannesburg	City	Private org	18/08/2020	Not available for Android	https://apps.apple.com/ph/app/coj-access-control/id1524155782?ign-mpt=uo%3D2	Not available on Google Play	Not applicable
	COVI-ID	South Africa	Country	Government	02/06/2020	https://play.google.com/store/apps/details?id=com.coviid	Not developed for iOS	https://reports.exodus-privacy.eu.org/en/reports/182763/	Yes
	COVID Alert South Africa	South Africa	Country	Government	23/11/2020	https://play.google.com/store/apps/details?id=za.gov.health.covidconnect	https://apps.apple.com/app/apple-store/id1524618326?pt=121875726&ct=SA%20Caronavirus%20Website&mt=8	https://reports.exodus-privacy.eu.org/en/reports/147343/	Yes
	Contak	Seychelles	Country	Private	06/08/2021	https://play.google.com/store/apps/details?id=com.contak	Not available	https://reports.exodus-privacy.eu.org/it/reports/192859/	Yes
	Coronavirus Algérie	Algeria	Country	Government	16/06/2020	https://play.google.com/store/apps/details?id=com.covid19_algeria&hl=en	Not developed for iOS	https://reports.exodus-privacy.eu.org/en/reports/121978/	Yes
	E7mi	Tunisia	Country	Government	16/06/2020	https://play.google.com/store/apps/details?id=tn.onmne.e7mi&hl=en	https://apps.apple.com/us/app/e7mi-إحمي/id1513856060#?platform=iphone	https://reports.exodus-privacy.eu.org/en/reports/132206/	Yes
	GH COVID-19 Tracker	Ghana	Country	Government	28/05/2020	https://play.google.com/store/apps/details?id=com.moc.gh&hl=en_CA&gl=US	https://apps.apple.com/us/app/gh-covid-19-tracker/id1508568320	https://reports.exodus-privacy.eu.org/it/reports/175969/	No, privacy policy not for the app
	Kenya Covid-19 Tracker	Kenya	Country	Private org	28/05/2020	https://play.google.com/store/apps/details?id=org.medicmobile.webapp.mobile.surveillance_covid19_kenya	Not developed for iOS	No longer available on Google Play	Yes
	TOGO SAFE	Togolese Republic	Country	Government	18/05/2020	https://play.google.com/store/apps/details?id=com.togo.covid19&hl=en&gl=US	https://apps.apple.com/us/app/togo-safe/id1524449499	https://reports.exodus-privacy.eu.org/reports/com.togo.covid19/latest	Yes
	Wiqaytna	Morocco	Country	Government	19/06/2020	https://play.google.com/store/apps/details?id=covid.trace.morocco	https://apps.apple.com/us/app/وقايتنا/id1512666410	https://reports.exodus-privacy.eu.org/reports/covid.trace.morocco/latest/	Yes
America	AB TraceTogether	Canada, Alberta	State	Government	28/05/2020	https://play.google.com/store/apps/details?id=ca.albertahealthservices.contacttracing	https://apps.apple.com/ca/app/abtracetogether/id1508213665	https://reports.exodus-privacy.eu.org/en/reports/182580/	Yes
	ASI	Ecuador	Country	Government	23/11/2020	https://play.google.com/store/apps/details?id=ec.gob.asi.android	https://apps.apple.com/us/app/id1523594087	https://reports.exodus-privacy.eu.org/en/reports/148095/	Yes
	Aggie-COVID-19	USA, New Mexico University	University	Non-profit org	08/04/2021	https://play.google.com/store/apps/details?id=edu.nmsu.cs.oct3&hl=en&gl=US	https://apps.apple.com/us/app/aggie-covid-19/id1525591476	https://reports.exodus-privacy.eu.org/en/reports/search/edu.nmsu.cs.oct3/	No, privacy policy not available
	AlohaSafe Alert	USA, Hawaii	State	Government	27/11/2020	https://play.google.com/store/apps/details?id=org.alohasafe.alert&hl=en_US&gl=US	https://apps.apple.com/us/app/alohasafe-alert/id1531813672	https://reports.exodus-privacy.eu.org/en/reports/182583/	Yes
	CA Notify	USA, California	State	Government	27/11/2020	https://play.google.com/store/apps/details?id=gov.ca.covid19.exposurenotifications&hl=en_US&gl=US	Embedded in iPhone, Apple's Exposure Notification framework	https://reports.exodus-privacy.eu.org/en/reports/163147/	Yes
	CO Exposure Notifications	USA, Colorado	State	Government	27/11/2020	https://play.google.com/store/apps/details?id=gov.co.cdphe.exposurenotifications&hl=en_US&gl=US	Embedded in iPhone, Apple's Exposure Notification framework	https://reports.exodus-privacy.eu.org/en/reports/182755/	Yes
	COVID Alert	Canada	Country	Government	15/08/2020	https://play.google.com/store/apps/details?id=ca.gc.hcsc.canada.stopcovid&hl=en_US	https://apps.apple.com/us/app/covid-alert/id1520284227	https://reports.exodus-privacy.eu.org/en/reports/161784/	Yes
	COVID Alert CT	USA, Connecticut	State	Government	27/11/2020	https://play.google.com/store/apps/details?id=gov.ct.covid19.exposurenotifications&hl=en&gl=US	Embedded in iPhone, Apple's Exposure Notification framework	https://reports.exodus-privacy.eu.org/en/reports/182764/	Yes
	COVID Alert DE	USA, Delaware	State	Government	27/11/2020	https://play.google.com/store/apps/details?id=gov.de.covidtracker&hl=en&gl=US	https://apps.apple.com/us/app/covid-alert-de/id1527783171	https://reports.exodus-privacy.eu.org/en/reports/147130/	Yes
	COVID Alert NJ	USA, New Jersey	State	Government	27/11/2020	https://play.google.com/store/apps/details?id=com.nj.gov.covidalert	https://apps.apple.com/us/app/covid-alert-nj/id1529622525	https://reports.exodus-privacy.eu.org/en/reports/150350/	Yes
	COVID Alert NY	USA, New York	State	Government	27/11/2020	https://play.google.com/store/apps/details?id=gov.ny.health.proximity&hl=en&gl=US	https://apps.apple.com/us/app/covid-alert-ny/id1524123298	https://reports.exodus-privacy.eu.org/en/reports/182765/	Yes
	COVID Alert PA	USA, Pennsylvania	State	Government	27/11/2020	https://play.google.com/store/apps/details?id=gov.pa.covidtracker&hl=en_US&gl=US	https://apps.apple.com/us/app/id1527125511	https://reports.exodus-privacy.eu.org/en/reports/166690/	Yes
	COVID Defense	USA, Louisiana	State	Government	06/08/2021	https://play.google.com/store/apps/details?id=org.pathcheck.la.bt	https://apps.apple.com/us/app/covid-defense/id1528363969	https://reports.exodus-privacy.eu.org/it/reports/192860/	Yes
	COVID Trace Nevada	USA, Nevada	State	Government	01/09/2020	https://play.google.com/store/apps/details?id=gov.nv.dhhs.en	https://apps.apple.com/us/app/covid-trace-nevada/id1524365131	https://reports.exodus-privacy.eu.org/en/reports/182766/	Yes
	COVID Watch Arizona	USA, Arizona	State	Multistakeholder	01/09/2020	https://play.google.com/store/apps/details?id=gov.azdhs.covidwatch.android	https://apps.apple.com/us/app/id1521655110	https://reports.exodus-privacy.eu.org/en/reports/144217/	Yes
	COVID-19MX	Mexico	Country	Government	07/05/2020	https://play.google.com/store/apps/details?id=mx.gob.www	https://apps.apple.com/mx/app/covid-19mx/id1505632889	https://reports.exodus-privacy.eu.org/en/reports/182769/	Yes
	CovidSafe	USA, University of Washington	University	Non-profit org	28/05/2020	Beta testing for Android	Beta testing for iOS	Not available on Google Play	Not applicable
	COVIDWISE	USA, Virginia	State	Government	18/08/2020	https://play.google.com/store/apps/details?id=gov.vdh.exposurenotification&hl=en_US	https://apps.apple.com/us/app/covidwise/id1518059690	https://reports.exodus-privacy.eu.org/en/reports/149434/	No, privacy policy not available
	COVIDaware MN	USA, Minnesota	State	Government	27/11/2020	https://play.google.com/store/apps/details?id=org.pathcheck.covidsafepathsBt.mn	https://apps.apple.com/us/app/covidaware-mn/id1519107779	https://reports.exodus-privacy.eu.org/en/reports/182770/	No, privacy policy not available
	CRUSH COVID RI	USA, Rhode Island	State	Government	27/11/2020	https://play.google.com/store/apps/details?id=com.ri.crushcovid&hl=en&gl=US	https://apps.apple.com/us/app/crush-covid-ri/id1511308593	https://reports.exodus-privacy.eu.org/en/reports/182772/	Yes
	CUIDAR	Argentina	Country	Government	31/10/2021	https://play.google.com/store/apps/details?id=ar.gob.coronavirus	https://apps.apple.com/ar/app/covid-19-ministerio-de-salud/id1503956284	https://reports.exodus-privacy.eu.org/en/reports/ar.gob.coronavirus/latest/	Yes
	Care19 Alert	USA, North Dakota, Wyoming	Multiple states	Government	27/11/2020	https://play.google.com/store/apps/details?id=com.proudcrowd.exposure&hl=en&gl=US	https://apps.apple.com/us/app/care19-alert/id1513945072	https://reports.exodus-privacy.eu.org/en/reports/182750/	Yes
	Care19 Diary	USA, South Dakota, North Dakota, Wyoming	Multiple states	Government	28/05/2020	https://play.google.com/store/apps/details?id=com.proudcrowd.care&hl=en_US	https://apps.apple.com/us/app/care19-diary/id1506077328	https://reports.exodus-privacy.eu.org/en/reports/182751/	Yes
	Citizen SafePass	USA, Los Angeles; San Joaquin	County	Private org	30/12/2020	https://play.google.com/store/apps/details?id=sp0n.safepass&hl=de&gl=US	https://apps.apple.com/us/app/citizen-safetrace/id1519364877	https://reports.exodus-privacy.eu.org/en/reports/182754/	Yes
	CombatCOVID MDC	USA, Miami-Dade County, FL	County	Government	27/11/2020	https://play.google.com/store/apps/details?id=com.shield.CombatCovidMD&hl=en&gl=US	https://apps.apple.com/us/app/combatcovid-mdc/id1525375809	https://reports.exodus-privacy.eu.org/en/reports/182756/	Yes
	CombatCOVID PBC	USA, Palm Beach County, FL	County	Government	18/08/2020	https://play.google.com/store/apps/details?id=com.shield.CombatCovidPBC&hl=en_US	https://apps.apple.com/us/app/combatcovid-pbc/id1520530047	https://reports.exodus-privacy.eu.org/en/reports/182757/	Yes
	CoronApp	Colombia	Country	Government	28/05/2020	https://play.google.com/store/apps/details?id=co.gov.ins.guardianes&hl=en	https://apps.apple.com/co/app/coronapp-colombia/id1502037648	https://reports.exodus-privacy.eu.org/en/reports/182761/	No, privacy policy not for the app
	Coronavirus SUS	Brazil	Country	Government	19/06/2020	https://play.google.com/store/apps/details?id=br.gov.datasus.guardioes&hl=en	https://apps.apple.com/us/app/coronav%C3%ADrus-sus/id1408008382	https://reports.exodus-privacy.eu.org/en/reports/177946/	Yes
	Coronavirus UY	Uruguay	Country	Government	24/06/2020	https://play.google.com/store/apps/details?id=uy.gub.salud.plancovid19uy&hl=en_US	https://apps.apple.com/uy/app/coronavirus-uy/id1503026854	https://reports.exodus-privacy.eu.org/en/reports/140405/	Yes
	CovidRadar.mx	Mexico, Nuevo Leon	State	Government	24/06/2020	https://play.google.com/store/apps/details?id=nl.lumc.covidradar&hl=en	https://apps.apple.com/us/app/covidradar-mx/id1508215043?ls=1	https://reports.exodus-privacy.eu.org/en/reports/149442/	Yes
	DC CAN	USA, DC	State	Government	27/11/2020	https://play.google.com/store/apps/details?id=gov.dc.covid19.exposurenotifications&hl=en&gl=US	Embedded in iPhone, Apple's Exposure Notification framework	https://reports.exodus-privacy.eu.org/en/reports/182773/	Yes
	Dycovid - Dynamic Contact Tracing	Brazil, Pernambuco	State	Government	28/05/2020	https://play.google.com/store/apps/details?id=com.mobile.dycovid	https://apps.apple.com/us/app/dycovid/id1512311758?l=pt&ls=1	No longer available on Google Play	Yes
	Everbridge Contact Tracer	USA, Western Oregon, Northern California and Southern Washington	Multiple states	Private org	27/11/2020	https://play.google.com/store/apps/details?id=com.everbridge.mobile.iv.recipient&hl=en&gl=US	https://apps.apple.com/us/app/everbridge-contact-tracer/id1530653228	https://reports.exodus-privacy.eu.org/en/reports/182777/	Yes
	Exposure Notifications Settings Feature - MA	USA, Massachusetts	State	Government	06/08/2021	https://play.google.com/store/apps/details?id=gov.ma.covid19.exposurenotifications.v3	Embedded in iPhone, Apple's Exposure Notification framework	https://reports.exodus-privacy.eu.org/it/reports/192863/	Yes
	GuideSafe	USA, Alabama	State	Government	18/08/2020	https://play.google.com/store/apps/details?id=gov.adph.exposurenotifications	https://apps.apple.com/us/app/guidesafe/id1519514691	https://reports.exodus-privacy.eu.org/it/reports/182927/	Yes
	Healthy Together - COVID-19	USA, Utah, Florida	Multiple states	Private org	28/05/2020	https://play.google.com/store/apps/details?id=co.twenty.stop.spread	https://apps.apple.com/us/app/healthy-together-covid-19/id1507570835	https://reports.exodus-privacy.eu.org/it/reports/188713/	Yes
	MD COVID Alert	USA, Maryland	State	Government	27/11/2020	https://play.google.com/store/apps/details?id=gov.md.covid19.exposurenotifications&hl=en_US&gl=US	Embedded in iPhone, Apple's Exposure Notification framework	https://reports.exodus-privacy.eu.org/it/reports/188942/	Yes
	MI COVID Alert	USA, Michigan	State	Government	27/11/2020	https://play.google.com/store/apps/details?id=gov.michigan.MiCovidExposure&hl=en_US&gl=US	https://apps.apple.com/us/app/mi-covid-alert/id1527644912	https://reports.exodus-privacy.eu.org/it/reports/gov.michigan.MiCovidExposure/latest/	Yes
	Mascarilla Digital	Costa Rica	Country	Government	06/08/2021	https://play.google.com/store/apps/details?id=gov.cr.enx.v3	Embedded in iPhone, Apple's Exposure Notification framework	https://reports.exodus-privacy.eu.org/it/reports/192864/	Yes
	NM Notify	USA, New Mexico	State	Government	07/08/2021	https://play.google.com/store/apps/details?id=gov.nm.covid19.exposurenotifications	Embedded in iPhone, Apple's Exposure Notification framework	https://reports.exodus-privacy.eu.org/en/reports/192999/	Yes
	NOVID	USA, Allegheny County, Pennsylvania	County	Private org	28/05/2020	https://play.google.com/store/apps/details?id=com.expii.novid	https://apps.apple.com/us/app/novid/id1508029182	https://reports.exodus-privacy.eu.org/it/reports/com.expii.novid/latest/	Yes
	Oregon Exposure Notifications	USA, Oregon	State	Government	27/11/2020	https://play.google.com/store/apps/details?id=gov.or.covid19.exposurenotifications&hl=en&gl=US	Beta testing for iOS	https://reports.exodus-privacy.eu.org/it/reports/188944/	Yes
	Plan Jalisco Covid-19	Mexico, Jalisco	State	Government	19/06/2020	https://play.google.com/store/apps/details?id=com.covid19.cgig&hl=en	https://apps.apple.com/us/app/plan-jalisco-covid-19/id1504356187	https://reports.exodus-privacy.eu.org/it/reports/com.covid19.cgig/latest/	Yes
	Protégete Panamá	Panama	Country	Government	06/08/2021	https://play.google.com/store/apps/details?id=pa.gob.protegete	Embedded in iPhone, Apple's Exposure Notification framework	https://reports.exodus-privacy.eu.org/it/reports/pa.gob.protegete/latest/	Yes
	Rastrea el Virus	Puerto Rico, USA	Country	Non-profit org	27/11/2020	https://play.google.com/store/apps/details?id=org.pathcheck.pr.bt&hl=en&gl=US	Not available	No longer available on Google Play	Yes
	SC Safer Together	USA, South Carolina	State	Non-profit org	27/11/2020	https://play.google.com/store/apps/details?id=musc.exposurenotification&hl=en&gl=US	https://apps.apple.com/us/app/sc-safer-together/id1532255580	No longer available on Google Play	Yes
	Safer Illinois	USA, Illinois	State	Non-profit org	18/08/2020	https://play.google.com/store/apps/details?id=edu.illinois.covid	https://apps.apple.com/us/app/safer-illinois/id1524691383	https://reports.exodus-privacy.eu.org/it/reports/191576/	Yes
	SlowCOVIDNC	USA, North Carolina	State	Government	27/11/2020	https://play.google.com/store/apps/details?id=gov.nc.dhhs.exposurenotification&hl=en&gl=US	https://apps.apple.com/us/app/slowcovidnc/id1526471580	https://reports.exodus-privacy.eu.org/reports/gov.nc.dhhs.exposurenotification/latest	Yes
	Tô de Olho	Brazil, Rio Grande do Norte	State	Government	23/11/2020	https://play.google.com/store/apps/details?id=com.apptodeolho&hl=en&gl=US	https://apps.apple.com/us/app/tô-de-olho-mprn/id1516317731	https://reports.exodus-privacy.eu.org/reports/com.apptodeolho/latest	Yes
	VirusMapBR (formerly The Spread Project)	Brazil	Country	Private org	23/11/2020	Not available	Not available	Not available on Google Play	Not applicable
	WA Notify	USA, Washington	State	Government	27/11/2020	https://play.google.com/store/apps/details?id=gov.wa.doh.exposurenotifications&hl=en_NZ&gl=US	Embedded in iPhone, Apple's Exposure Notification framework	https://reports.exodus-privacy.eu.org/reports/gov.wa.doh.exposurenotifications/latest	Yes
	WI Exposure Notification	USA, Wisconsin	State	Government	30/12/2020	https://play.google.com/store/apps/details?id=gov.wi.covid19.exposurenotifications	Embedded in iPhone, Apple's Exposure Notification framework	https://reports.exodus-privacy.eu.org/en/reports/182586/	Yes
	WeHealth Bermuda	Bermuda, UK	Country	Government	27/11/2020	https://play.google.com/store/apps/details?id=org.wehealth.exposure	https://apps.apple.com/us/app/wehealth-bermuda/id1535781209	https://reports.exodus-privacy.eu.org/reports/org.wehealth.exposure/latest	Yes
Asia	"Alipay Health Code"	China	Country	Private org	28/05/2020	Not available	Not available	Not available on Google Play	Not applicable
	AC19	Iran	Country	Government	07/05/2020	Beta testing for Android	Not developed for iOS	Not available on Google Play	Not applicable
	ALHOSN	United Arab Emirates, Dubai	Country	Government	02/06/2020	https://play.google.com/store/apps/details?id=doh.health.shield	https://apps.apple.com/ae/app/alhosn-uae/id1505380329	https://reports.exodus-privacy.eu.org/en/reports/182582/	Yes
	AMAN	Hashemite Kingdom of Jordan	Country	Government	01/06/2020	https://play.google.com/store/apps/details?id=jo.gov.moh.aman	https://apps.apple.com/us/app/aman-aman-jo-jordan-covid-19/id1511595289	https://reports.exodus-privacy.eu.org/en/reports/search/jo.gov.moh.aman/	Yes
	AarogyaSetu	India	Country	Government	28/05/2020	https://play.google.com/store/apps/details?id=nic.goi.aarogyasetu	https://apps.apple.com/in/app/aarogyasetu/id1505825357	https://reports.exodus-privacy.eu.org/en/reports/140895/	Yes
	Amankom - Fight Covid-19 in Palestine	Palestine	Country	Government	30/12/2020	https://play.google.com/store/apps/details?id=gov.manee3.app&hl=en_NZ&gl=US	Not developed for iOS	No longer available on Google Play	Yes
	Bardghat Municipality - COVID-19/Disaster Response	Nepal, Bardaghat Municipality	City	Non-profit org	19/06/2020	https://play.google.com/store/apps/details?id=co.cellapp.bardghatcovid19&hl=en	Not developed for iOS	https://reports.exodus-privacy.eu.org/en/reports/182589/	Yes
	BeAware Bahrain	Bahrain	Country	Government	28/05/2020	https://play.google.com/store/apps/details?id=bh.bahrain.corona.tracker	https://apps.apple.com/bh/app/beaware-bahrain/id1501478858	https://reports.exodus-privacy.eu.org/reports/bh.bahrain.corona.tracker/latest	No, privacy policy not for the app
	Bharatpur Metropolitan | COVID-19 Response System	Nepal	City	Government	06/08/2021	https://play.google.com/store/apps/details?id=co.cellapp.bharatpurcovid	Not available	https://reports.exodus-privacy.eu.org/it/reports/co.cellapp.bharatpurcovid/latest/	Yes
	BinD360	Philippines	City	Private	06/08/2021	https://play.google.com/store/apps/details?id=com.bind360	https://apps.apple.com/ph/app/bind360/id1525361795	https://reports.exodus-privacy.eu.org/it/reports/192858/	No, privacy policy not available
	Blue Zone	Vietnam	Country	Government	22/05/2020	https://play.google.com/store/apps/details?id=com.mic.bluezone&hl=en_US	https://apps.apple.com/vn/app/bluezone/id1508062685	https://reports.exodus-privacy.eu.org/reports/com.mic.bluezone/latest	Yes
	BruHealth	Brunei Darussalam	Country	Government	27/11/2020	https://play.google.com/store/apps/details?id=egnc.moh.bruhealth&hl=en&gl=US	https://apps.apple.com/us/app/bruhealth/id1509620170	https://reports.exodus-privacy.eu.org/en/reports/182749/	Yes
	COCOA COVID-19 Contact-Confirming Application	Japan	Country	Government	19/06/2020	https://play.google.com/store/apps/details?id=jp.go.mhlw.covid19radar&hl=en	https://apps.apple.com/us/app/covid-19-contact-app/id1516764458	https://reports.exodus-privacy.eu.org/en/reports/148100/	Yes
	COVA Punjab	India, Punjab	State	Government	19/06/2020	https://play.google.com/store/apps/details?id=in.gov.punjab.cova&hl=en	https://apps.apple.com/in/app/cova-punjab/id1501977319	https://reports.exodus-privacy.eu.org/en/reports/138376/	Yes
	COVID-19 ERSDEL	Mongolia	Country	Government	06/08/2021	https://play.google.com/store/apps/details?id=gov.mn.enx	Not available	https://reports.exodus-privacy.eu.org/it/reports/192861/	Yes
	COVIDTrace	Malaysia, Sarawak	State	Government	24/06/2020	https://play.google.com/store/apps/details?id=com.sains.safetrace&hl=en_CA	https://apps.apple.com/my/app/covidtrace-sarawak/id1511451311	https://reports.exodus-privacy.eu.org/en/reports/149452/	No, privacy policy not for the app
	Corona 100m	South Korea	Country	Private org	28/05/2020	Not available	Not available	Not available on Google Play	Not applicable
	Corona Tracer BD	Bangladesh	Country	Government	19/06/2020	https://play.google.com/store/apps/details?id=com.shohoz.tracer&hl=en_US	Not developed for iOS	https://reports.exodus-privacy.eu.org/en/reports/182758/	Yes
	Corona Watch	India, Karnataka	State	Government	24/06/2020	https://play.google.com/store/apps/details?id=com.ksrsac.drawshapefile&hl=en_US	https://apps.apple.com/in/app/corona-watch/id1508472260	https://reports.exodus-privacy.eu.org/en/reports/182759/	Yes
	CovTracer	Cyprus	Country	Non-profit org	07/05/2020	https://play.google.com/store/apps/details?id=cy.gov.dmrid.covtracer&hl=en&gl=US	https://apps.apple.com/cy/app/covtracer/id1510330601	https://reports.exodus-privacy.eu.org/en/reports/182771/	Yes
	Druk Trace	Bhutan	Country	Government	28/05/2020	https://play.google.com/store/apps/details?id=bt.gov.moh.druktrace	https://apps.apple.com/us/app/druk-trace/id1508351048	https://reports.exodus-privacy.eu.org/en/reports/182774/	No, privacy policy not for the app
	Ehteraz	Qatar	Country	Government	07/05/2020	https://play.google.com/store/apps/details?id=com.moi.covid19&hl=entju	https://apps.apple.com/us/app/ehteraz/id1507150431	https://reports.exodus-privacy.eu.org/en/reports/182776/	No, privacy policy not available
	Gerak Malaysia	Malaysia	Country	Government	28/05/2020	https://play.google.com/store/apps/details?id=com.gov.mcmc.projectcatur	https://apps.apple.com/my/app/gerak-malaysia/id1505689549	https://reports.exodus-privacy.eu.org/it/reports/188709/	Yes
	HMushrif	Oman	Country	Government	28/05/2020	https://play.google.com/store/apps/details?id=com.emushrif.hmushrif	https://apps.apple.com/om/app/hmushrif/id1508864795	https://reports.exodus-privacy.eu.org/it/reports/188714/	No, privacy policy not for the app
	HaMagen	Israel	Country	Government	02/06/2020	https://play.google.com/store/apps/details?id=com.hamagen	https://apps.apple.com/us/app/id1503224314?ls=1	https://reports.exodus-privacy.eu.org/it/reports/159379/	Yes
	Hayat Eve Sığar	Turkey	Country	Government	07/05/2020	https://play.google.com/store/apps/details?id=tr.gov.saglik.hayatevesigar&hl=en	https://apps.apple.com/tr/app/hayat-eve-sığar/id1505756398	https://reports.exodus-privacy.eu.org/it/reports/133546/	Yes
	Lao KYC	Laos	Country	Government	31/10/2021	https://play.google.com/store/apps/details?id=com.gov.mpt.laokyc&hl=en&gl=US	https://apps.apple.com/ao/app/laokyc/id1519456835#?platform=iphone	https://reports.exodus-privacy.eu.org/en/reports/213339/	Yes
	LeaveHomeSafe	Hong Kong	Country	Government	31/10/2021	https://play.google.com/store/apps/details?id=hk.gov.ogcio.leavehomesafe	https://apps.apple.com/app/leavehomesafe/id1536377801	https://reports.exodus-privacy.eu.org/en/reports/hk.gov.ogcio.leavehomesafe/latest/	Yes
	MOPH Ma3an	Lebanon	Country	Government	31/08/2020	https://play.google.com/store/apps/details?id=com.tedmob.moph.tracer	https://apps.apple.com/us/app/id1515710223	https://reports.exodus-privacy.eu.org/it/reports/com.tedmob.moph.tracer/latest/	Yes
	Mahakavach	India, Maharashtra	State	Government	28/05/2020	https://play.google.com/store/apps/details?id=com.mahakavach	https://apps.apple.com/eg/app/mahakavach/id1508855648	https://reports.exodus-privacy.eu.org/it/reports/com.mahakavach/latest/	Yes
	Mask.ir	Iran	Country	Government	07/05/2020	Beta testing for Android	Beta testing for iOS	Not available on Google Play	Not applicable
	MorChana	Thailand	Country	Government	22/05/2020	https://play.google.com/store/apps/details?id=com.thaialert.app&hl=en	https://apps.apple.com/th/app/morchana-%E0%B8%AB%E0%B8%A1%E0%B8%AD%E0%B8%8A%E0%B8%99%E0%B8%B0/id1505185420	https://reports.exodus-privacy.eu.org/it/reports/com.thaialert.app/latest/	No, privacy policy not for the app
	MyTrace	Malaysia	Country	Government	01/06/2020	https://play.google.com/store/apps/details?id=my.gov.onegovappstore.mytrace	https://apps.apple.com/my/app/mytrace/id1508140938	https://reports.exodus-privacy.eu.org/reports/my.gov.onegovappstore.mytrace/latest	No, privacy policy not for the app
	Nepal Trace	Nepal	Country	Private org	28/05/2020	https://play.google.com/store/apps/details?id=org.prixa.prixacontacttracer	Not developed for iOS	https://reports.exodus-privacy.eu.org/reports/com.dawsoftware.contacttracker/latest	Yes
	PeduliLindungi	Indonesia	Country	Government	22/05/2020	https://play.google.com/store/apps/details?id=com.telkom.tracencare&hl=en	https://apps.apple.com/id/app/pedulilindungi/id1504600374	https://reports.exodus-privacy.eu.org/en/reports/175970/	No, privacy policy not for the app
	RC143	Philippines	Country	Non-profit org	28/05/2020	https://play.google.com/store/apps/details?id=com.voxptech.rc143	https://apps.apple.com/ph/app/rc143/id1511871927	https://reports.exodus-privacy.eu.org/it/reports/191575/	No, privacy policy not for the app
	SMC COVID-19 Tracker	India, Surat Municipality	City	Government	28/05/2020	https://play.google.com/store/apps/details?id=in.smc.covidout	Not available	https://reports.exodus-privacy.eu.org/it/reports/191579/	No, privacy policy not for the app
	SafeEntry - TraceTogether	Singapore	Country	Government	28/05/2020	https://play.google.com/store/apps/details?id=sg.gov.tech.safeentry	https://apps.apple.com/sg/app/safeentry-business/id1512713146	https://reports.exodus-privacy.eu.org/reports/events.socio.app1711/latest	No, privacy policy not for the app
	Saqbol	Kazakhstan	Country	Government	27/11/2020	https://play.google.com/store/apps/details?id=kz.nitec.bizbirgemiz&hl=en&gl=US	https://apps.apple.com/kz/app/saqbol/id1524246169	https://reports.exodus-privacy.eu.org/reports/kz.nitec.bizbirgemiz/latest	Yes
	Self Safety	Uzbekistan	Country	Government	31/10/2021	https://play.google.com/store/apps/details?id=uz.uzinfocom.selfsafety	https://apps.apple.com/us/app/id1523101516	https://reports.exodus-privacy.eu.org/en/reports/213351/	Yes
	Shlonik	Kuwait	Country	Government	16/06/2020	https://play.google.com/store/apps/details?id=com.healthcarekw.app&hl=en	https://apps.apple.com/us/app/shlonik-شلونك/id1503978984	https://reports.exodus-privacy.eu.org/reports/com.healthcarekw.app/latest	No, privacy policy not for the app
	StaySafePH	Philippines	Country	Private org	24/06/2020	https://play.google.com/store/apps/details?id=ph.staysafe.mobileapp&hl=en_CA	https://apps.apple.com/ph/app/staysafeph/id1510534908	https://reports.exodus-privacy.eu.org/reports/ph.staysafe.mobileapp/latest	Yes
	Stop Covid	Republic of Georgia	Country	Government	28/05/2020	https://play.google.com/store/apps/details?id=gov.georgia.novid20	https://apps.apple.com/us/app/stop-covid/id1507435357	https://reports.exodus-privacy.eu.org/reports/gov.georgia.novid20/latest	Yes
	SwiftMED	Singapore	Country	Private org	28/05/2020	https://play.google.com/store/apps/details?id=com.swiftoffice.swiftmed	https://apps.apple.com/sg/app/swiftmed/id1500101826	https://reports.exodus-privacy.eu.org/it/reports/191584/	No, privacy policy not available
	TRACE Taguig	Philippines	City	Private	06/08/2021	https://play.google.com/store/apps/details?id=com.dgsi.taguig.trace	https://apps.apple.com/us/app/id1529103447	https://reports.exodus-privacy.eu.org/it/reports/192866/	Yes
	Tabaud (COVID-19 KSA)	Saudi Arabia	Country	Government	24/06/2020	https://play.google.com/store/apps/details?id=sa.gov.nic.tabaud&hl=en_US	https://apps.apple.com/sa/app/tabaud-covid-19-ksa/id1514704802	https://reports.exodus-privacy.eu.org/reports/sa.gov.nic.tabaud/latest	Yes
	Taiwan Social Distancing	Taiwan	Country	Government	31/10/2021	https://play.google.com/store/apps/details?id=tw.gov.cdc.exposurenotifications	https://apps.apple.com/app/臺灣社交距離/id1554431836	https://reports.exodus-privacy.eu.org/en/reports/tw.gov.cdc.exposurenotifications/latest/	Yes
	Tarassud+	Oman	Country	Government	27/11/2020	https://play.google.com/store/apps/details?id=om.gov.moh.tarassudapplication&hl=en&gl=US	https://apps.apple.com/us/app/tarassud/id1502105746	https://reports.exodus-privacy.eu.org/reports/om.gov.moh.tarassudapplication/latest	No, privacy policy not for the app
	TraceCovid	United Arab Emirates, Abu Dhabi	Country	Government	02/06/2020	https://play.google.com/store/apps/details?id=ae.tracecovid.app&hl=en	https://apps.apple.com/us/app/tracecovid/id1505485835	https://reports.exodus-privacy.eu.org/reports/ae.tracecovid.app/latest	Yes
	TraceEkee	Maldives	Country	Government	28/05/2020	https://play.google.com/store/apps/details?id=mv.gov.mohiru	https://apps.apple.com/us/app/traceekee/id1509409459	https://reports.exodus-privacy.eu.org/reports/mv.gov.mohiru/latest	Yes
	TraceTogether	Singapore	Country	Government	28/05/2020	https://play.google.com/store/apps/details?id=sg.gov.tech.bluetrace	https://apps.apple.com/gb/app/tracetogether/id1498276074	https://reports.exodus-privacy.eu.org/reports/sg.gov.tech.bluetrace/latest	Yes
	e-Tabib	Azerbaijan	Country	Government	19/06/2020	https://play.google.com/store/apps/details?id=az.gov.etabib&hl=en	https://apps.apple.com/az/app/e-tabib/id1514777201	https://reports.exodus-privacy.eu.org/en/reports/182775/	Yes
	eSalvar - Naga Contact Tracing for Establishments	Philippines	City	Government	06/08/2021	https://play.google.com/store/apps/details?id=net.nueca.covidtracker.establishment	https://apps.apple.com/ph/app/esalvar-naga-contact-tracing/id1528922798	https://reports.exodus-privacy.eu.org/it/reports/net.nueca.covidtracker.establishment/latest/	Yes
Europe	#OstaniZdrav	Slovenia	Country	Government	27/11/2020	https://play.google.com/store/apps/details?id=si.gov.ostanizdrav	https://apps.apple.com/app/ostanizdrav/id1527561313	https://reports.exodus-privacy.eu.org/en/reports/159382/	Yes
	Apturi Covid Latvia	Latvia	Country	Government	01/06/2020	https://play.google.com/store/apps/details?id=lv.spkc.gov.apturicovid	https://apps.apple.com/app/apturi-covid-latvia-spkc/id1513573144	https://reports.exodus-privacy.eu.org/en/reports/148098/	Yes
	Beat COVID Gibraltar	Gibraltar, UK	Territory	Government	24/06/2020	https://play.google.com/store/apps/details?id=com.gha.covid.tracker&hl=en	https://apps.apple.com/gb/app/beat-covid-gibraltar/id1514587092	https://reports.exodus-privacy.eu.org/en/reports/com.gha.covid.tracker/latest/	Yes
	COVID Alert Malta	Malta	Country	Government	21/09/2020	https://play.google.com/store/apps/details?id=mt.gov.dp3t	https://apps.apple.com/us/app/id1513522951	https://reports.exodus-privacy.eu.org/en/reports/148004/	Yes
	COVID Tracker Ireland	Ireland	Country	Government	15/08/2020	https://play.google.com/store/apps/details?id=com.covidtracker.hse	https://apps.apple.com/ie/app/covid-tracker-ireland/id1505596721	https://reports.exodus-privacy.eu.org/en/reports/182767/	Yes
	COVID-19.eus	Spain, Basque Country	State	Government	19/06/2020	https://play.google.com/store/apps/details?id=com.erictelm2m.colabora	https://apps.apple.com/es/app/covid-19-eus/id1504249338	https://reports.exodus-privacy.eu.org/en/reports/182768/	Yes
	Corona-Warn-App	Germany	Country	Non-profit org	07/05/2020	https://play.google.com/store/apps/details?id=de.rki.coronawarnapp&hl=en	https://apps.apple.com/de/app/corona-warn-app/id1512595757	https://reports.exodus-privacy.eu.org/en/reports/182215/	Yes
	CoronaMelder	Netherlands	Country	Government	19/08/2020	https://play.google.com/store/apps/details?id=nl.rijksoverheid.en	https://apps.apple.com/nl/app/coronamelder/id1517652429?l=en	https://reports.exodus-privacy.eu.org/en/reports/182760/	Yes
	Coronalert	Belgium	Country	Government	23/11/2020	https://play.google.com/store/apps/details?id=be.sciensano.coronalert	https://apps.apple.com/us/app/id1526431891	https://reports.exodus-privacy.eu.org/en/reports/178134/	Yes
	Coronika	Germany	Country	Private org	28/05/2020	https://play.google.com/store/apps/details?id=de.kreativzirkel.coronika	Not developed for iOS	https://reports.exodus-privacy.eu.org/en/reports/182762/	Yes
	Covid Community Alert	Italy	Country	Private org	28/05/2020	Beta testing for Android	Beta testing for iOS	Not available on Google Play	Not applicable
	EXO	Greece	Country	Government	27/11/2020	Beta testing for Android	Not developed for iOS	Not available on Google Play	Not applicable
	HOIA	Estonia	Country	Government	31/08/2020	https://play.google.com/store/apps/details?id=ee.tehik.hoia	https://apps.apple.com/us/app/id1515441601	https://reports.exodus-privacy.eu.org/it/reports/ee.tehik.hoia/latest/	Yes
	Immuni	Italy	Country	Government	01/06/2020	https://play.google.com/store/apps/details?id=it.ministerodellasalute.immuni	https://apps.apple.com/app/id1513940977	https://reports.exodus-privacy.eu.org/it/reports/it.ministerodellasalute.immuni/latest/	Yes
	Ito	Germany	Country	Multistakeholder	28/05/2020	Beta testing for Android	Not developed for iOS	Not available on Google Play	Not applicable
	Jersey COVID Alert	Jersey, UK	Territory	Government	14/10/2020	https://play.google.com/store/apps/details?id=com.governmentofjersey.jerseycovidalert	https://apps.apple.com/gb/app/jersey-covid-alert/id1529596081	https://reports.exodus-privacy.eu.org/it/reports/152422/	Yes
	Korona Stop LT	Lithuania	Country	Government	27/11/2020	https://play.google.com/store/apps/details?id=lt.nvsc.coronawarnapp	https://apps.apple.com/lt/app/korona-stop-lt/id1529105760	https://reports.exodus-privacy.eu.org/en/reports/157253/	Yes
	Koronavilkku	Finland	Country	Government	31/08/2020	https://play.google.com/store/apps/details?id=fi.thl.koronahaavi&hl=en	https://apps.apple.com/fi/app/koronavilkku/id1520576224	https://reports.exodus-privacy.eu.org/en/reports/174161/	Yes
	NHS COVID-19	England	Country	Government	07/05/2020	https://play.google.com/store/apps/details?id=uk.nhs.covid19.production&hl=en&gl=US	https://apps.apple.com/us/app/nhs-covid-19/id1507396059	https://reports.exodus-privacy.eu.org/reports/uk.nhs.covid19.production/latest	Yes
	NHS COVID-19 App (pilot)	England, Isle of Wight	Territory	Government	07/05/2020	https://play.google.com/store/apps/details?id=uk.nhs.nhsx.colocate&hl=en	https://apps.apple.com/us/app/nhs-covid-19/id1507396059	https://reports.exodus-privacy.eu.org/en/reports/128767/	Yes
	OHIOH Framework	Germany	Country	Multistakeholder	28/05/2020	Beta testing for Android	Beta testing for iOS	Not available on Google Play	Not applicable
	OpenCoronavirus	Spain	Country	Government	02/06/2020	Beta testing for Android	Beta testing for iOS	Not available on Google Play	Not applicable
	PrivateTracer	Netherlands, The Hague Municipality	City	Private org	02/06/2020	Beta testing for Android	Beta testing for iOS	Not available on Google Play	Not applicable
	Protect Scotland	Scotland, UK	State	Government	23/11/2020	https://play.google.com/store/apps/details?id=gov.scot.covidtracker	https://apps.apple.com/gb/app/id1526637715	https://reports.exodus-privacy.eu.org/reports/gov.scot.covidtracker/latest	Yes
	Protego	England	Country	Private org	18/08/2020	https://play.google.com/store/apps/details?id=org.theviralapp.app1	Not available	No longer available on Google Play	No, privacy policy not available
	ROBERT (ROBust and privacy-presERving proximity Tracing protocol)	France	Country	Non-profit org	28/05/2020	Not available	Not available	Not available on Google Play	Not applicable
	Radar Covid	Spain	Country	Government	15/08/2020	https://play.google.com/store/apps/details?id=es.gob.radarcovid&hl=en_US	https://apps.apple.com/ie/app/radar-covid/id1520443509	https://reports.exodus-privacy.eu.org/reports/es.gob.radarcovid/latest	Yes
	Rakning C-19	Iceland	Country	Government	28/05/2020	https://play.google.com/store/apps/details?id=is.landlaeknir.rakning	https://apps.apple.com/app/rakning-c-19/id1504655876	https://reports.exodus-privacy.eu.org/reports/is.landlaeknir.rakning/latest	Yes
	SM-COVID-19	Italy	Country	Private org	28/05/2020	https://play.google.com/store/apps/details?id=it.softmining.projects.covid19.savelifestyle	Not available	https://reports.exodus-privacy.eu.org/reports/it.softmining.projects.covid19.savelifestyle/latest	Yes
	STOP COVID - ProteGO Safe	Poland	Country	Government	02/06/2020	https://play.google.com/store/apps/details?id=pl.gov.mc.protegosafe&hl=en	https://apps.apple.com/us/app/protego-safe/id1508481566	https://reports.exodus-privacy.eu.org/reports/pl.gov.mc.protegosafe/latest	Yes
	Smittestopp	Norway	Country	Government	02/06/2020	https://play.google.com/store/apps/details?id=no.simula.smittestopp	https://apps.apple.com/no/app/smittestopp/id1506165384	https://reports.exodus-privacy.eu.org/it/reports/191581/	Yes
	Smitte|stop	Denmark	Country	Government	19/06/2020	https://play.google.com/store/apps/details?id=com.netcompany.smittestop_exposure_notification	https://apps.apple.com/dk/app/id1516581736?l=da	https://reports.exodus-privacy.eu.org/reports/com.netcompany.smittestop_exposure_notification/latest	Yes
	StayAway COVID	Portugal	Country	Non-profit org	01/09/2020	https://play.google.com/store/apps/details?id=fct.inesctec.stayaway	https://apps.apple.com/pt/app/id1519479652	https://reports.exodus-privacy.eu.org/reports/fct.inesctec.stayaway/latest	Yes
	Stop COVID-19	Croatia	Country	Government	15/08/2020	https://play.google.com/store/apps/details?id=hr.miz.evidencijakontakata&hl=en_US	https://apps.apple.com/hr/app/stop-covid-19/id1519179939	https://reports.exodus-privacy.eu.org/it/reports/178141/	Yes
	StopCOVID NI	Northern Ireland, UK	State	Government	18/08/2020	https://play.google.com/store/apps/details?id=net.hscni.covidtracker	https://apps.apple.com/gb/app/stopcovid-ni/id1519404160	https://reports.exodus-privacy.eu.org/reports/net.hscni.covidtracker/latest	Yes
	StopKorona!	North Macedonia	Country	Government	02/06/2020	https://play.google.com/store/apps/details?id=mk.gov.koronavirus.stop	https://apps.apple.com/mk/app/stopkorona!/id1506641869	https://reports.exodus-privacy.eu.org/reports/mk.gov.koronavirus.stop/latest	Yes
	Stopp Corona	Austria	Country	Non-profit org	01/06/2020	https://play.google.com/store/apps/details?id=at.roteskreuz.stopcorona&hl=en_US	https://apps.apple.com/at/app/id1503717224	https://reports.exodus-privacy.eu.org/reports/at.roteskreuz.stopcorona/latest	Yes
	SwissCovid	Switzerland	Country	Multistakeholder	12/06/2020	https://play.google.com/store/apps/details?id=ch.admin.bag.dp3t	https://apps.apple.com/us/app/id1509275381	https://reports.exodus-privacy.eu.org/reports/ch.admin.bag.dp3t/latest	Yes
	TousAntiCovid (StopCovid France)	France	Country	Government	28/05/2020	https://play.google.com/store/apps/details?id=fr.gouv.android.stopcovid	https://apps.apple.com/app/id1511279125	https://reports.exodus-privacy.eu.org/reports/fr.gouv.android.stopcovid/latest	Yes
	ViruSafe	Bulgaria	Country	Government	07/05/2020	https://play.google.com/store/apps/details?id=bg.government.virusafe&hl=en_US	https://apps.apple.com/bg/app/virusafe/id1506362170	https://reports.exodus-privacy.eu.org/reports/bg.government.virusafe/latest	Yes
	VírusRadar	Hungary	Country	Government	02/06/2020	https://play.google.com/store/apps/details?id=hu.gov.virusradar	https://apps.apple.com/lb/app/v%C3%ADrusradar/id1511740371	https://reports.exodus-privacy.eu.org/reports/hu.gov.virusradar/latest	Yes
	diAry “Digital Arianna”	Italy	Country	Private org	28/05/2020	Beta testing for Android	Beta testing for iOS	Not available on Google Play	Not applicable
	eRouška	Czech Republic	Country	Government	01/06/2020	https://play.google.com/store/apps/details?id=cz.covid19cz.erouska&hl=en	https://apps.apple.com/cz/app/erouška/id1509210215	https://reports.exodus-privacy.eu.org/en/reports/155645/	Yes
	geoHealthApp Covid19 Tracker	Switzerland	Country	Non-profit org	28/05/2020	https://play.google.com/store/apps/details?id=com.arit.geohealthapp	https://apps.apple.com/de/app/geohealthapp-covid19-tracker/id1505582963	https://reports.exodus-privacy.eu.org/en/reports/182778/	Yes
	uTakeCare	France	Country	Multistakeholder	28/05/2020	Not available	Not available	Not available on Google Play	Not applicable
	videmic Tracing	Germany, Bayreuth	City	Private	06/08/2021	https://play.google.com/store/apps/details?id=de.videmic.contacttracing	https://apps.apple.com/de/app/videmic-tracing/id1542378600	https://reports.exodus-privacy.eu.org/it/reports/de.videmic.contacttracing/latest/	Yes
Multiple regions	CoBuddy - Covid19 Tool	Global	Global	Private	06/08/2021	https://play.google.com/store/apps/details?id=www.facetagr.com.cobuddy	Not available	https://reports.exodus-privacy.eu.org/it/reports/141323/	No, privacy policy not for the app
	Coalition App | #StopCovid19	Global	Global	Multistakeholder	28/05/2020	https://play.google.com/store/apps/details?id=world.coalition.app	Not available for iOS	https://reports.exodus-privacy.eu.org/en/reports/140467/	Yes
	Contact Tracer	Russia	Country	Private org	02/06/2020	Beta testing for Android	Not developed for iOS	Not available on Google Play	Not applicable
	Contact Tracing	USA, Daly City, CA; Ilocos Norte, Philippines	City; State	Private org	28/05/2020	Not available for Android	https://apps.apple.com/sg/app/contact-tracing/id1504531104	Not available on Google Play	Not applicable
	PathCheck SafePlaces (formerly COVID Safe Paths)	Global	Global	Private org	28/05/2020	https://play.google.com/store/apps/details?id=org.pathcheck.covidsafepaths&hl=en	https://apps.apple.com/us/app/covid-safe-paths/id1508266966	https://reports.exodus-privacy.eu.org/en/reports/149451/	Yes
	Private Kit	Global	Global	Non-profit org	02/06/2020	https://play.google.com/store/apps/details?id=edu.mit.privatekit&hl=en	https://apps.apple.com/us/app/private-kit/id1501903733	https://reports.exodus-privacy.eu.org/reports/edu.mit.privatekit/latest	No, privacy policy not for the app
	Social Monitoring	Russia	Country	Private org	28/05/2020	Not available	Not available	Not available on Google Play	Not applicable
	Госуслуги.COVID трекер	Russia	Country	Government	27/11/2020	https://play.google.com/store/apps/details?id=com.minsvyaz.gosuslugi.exposurenotificationdroid	https://apps.apple.com/ru/app/%D0%B3%D0%BE%D1%81%D1%83%D1%81%D0%BB%D1%83%D0%B3%D0%B8-covid-%D1%82%D1%80%D0%B5%D0%BA%D0%B5%D1%80/id1517791904	https://reports.exodus-privacy.eu.org/reports/com.minsvyaz.gosuslugi.exposurenotificationdroid/latest/	Yes
Oceania	COVIDSafe	Australia	Country	Government	28/05/2020	https://play.google.com/store/apps/details?id=au.gov.health.covidsafe	https://apps.apple.com/au/app/covidsafe/id1509242894	https://reports.exodus-privacy.eu.org/en/reports/168581/	Yes
	Check In CBR	Australia, Canberra	City	Government	30/12/2020	https://play.google.com/store/apps/details?id=au.gov.act.health.checkin&hl=en&gl=US	https://apps.apple.com/az/app/check-in-cbr/id1528515014	https://reports.exodus-privacy.eu.org/en/reports/178754/	No, privacy policy not for the app
	Guam Covid Alert	Guam, USA	Territory	Government	27/11/2020	https://play.google.com/store/apps/details?id=org.pathcheck.guam.bt	https://apps.apple.com/us/app/guam-covid-alert/id1517725814	https://reports.exodus-privacy.eu.org/it/reports/188711/	Yes
	NZ COVID Tracer	New Zealand	Country	Government	01/06/2020	https://play.google.com/store/apps/details?id=nz.govt.health.covidtracer	https://apps.apple.com/nz/app/nz-covid-tracer/id1511667597	https://reports.exodus-privacy.eu.org/reports/nz.govt.health.covidtracer/latest	Yes
	SafeWA	Australia, Western Australia	State	Government	08/04/2021	https://play.google.com/store/apps/details?id=au.gov.wa.health.SafeWA&hl=en&gl=US	https://apps.apple.com/tt/app/safewa/id1539602865	https://reports.exodus-privacy.eu.org/reports/au.gov.wa.health.SafeWA/latest	Yes
	The Territory Check In	Australia, Northern Territory	State	Government	06/08/2021	https://play.google.com/store/apps/details?id=au.gov.nt.health.checkin	https://apps.apple.com/it/app/the-territory-check-in/id1540705653	https://reports.exodus-privacy.eu.org/it/reports/192865/	Yes
	careFIJI	Fiji	Country	Government	24/06/2020	https://play.google.com/store/apps/details?id=fj.gov.carefiji&hl=en	https://apps.apple.com/fj/app/carefiji/id1513752467	https://reports.exodus-privacy.eu.org/en/reports/182752/	Yes
	‎Check In Qld	Australia, Queensland	State	Government	06/08/2021	https://play.google.com/store/apps/details?id=au.gov.qld.checkin	https://apps.apple.com/it/app/check-in-qld/id1546028652	https://reports.exodus-privacy.eu.org/reports/au.gov.qld.checkin/latest	Yes
	‎Check in TAS	Australia, Tasmania	State	Government	06/08/2021	https://play.google.com/store/apps/details?id=au.gov.tas.checkin	https://apps.apple.com/it/app/check-in-tas/id1540569133	https://reports.exodus-privacy.eu.org/it/reports/au.gov.tas.checkin/latest/	Yes
