# Supplementary material for: Data Management and Privacy Policy of COVID-19 Contact-Tracing Apps: Systematic Review and Content Analysis
Source: JMIR Mhealth Uhealth. 2022 Jul 12;10(7):e35195. doi: 10.2196/35195 (PMC9278406; doi:10.2196/35195)
Supplement: Multimedia Appendix 3 [file mhealth_v10i7e35195_app3.xlsx]

## Sheet: PermExodus
Apps	Link	Trackers	Permissions	Dangerous	% dangerous	PARS	autofocus	location	ACCESS_BACKGROUND_LOCATION	ACCESS_CHECKIN_PROPERTIES	! ACCESS_COARSE_LOCATION access approximate location (network-based)	! ACCESS_FINE_LOCATION access precise location (GPS and network-based)	ACCESS_LOCATION_EXTRA_COMMANDS access extra location provider commands	ACCESS_MEDIA_LOCATIONaccess precise location (GPS ad network-based)	ACCESS_NETWORK_STATE view network connections	ACCESS_NOTIFICATION_POLICYaccess Do Not Disturb	ACCESS_WIFI_STATE view Wi-Fi connections	ACTIVITY_RECOGNITION	AUTHENTICATE_ACCOUNTS	BLUETOOTH pair with Bluetooth devices	BLUETOOTH_ADMIN access Bluetooth settings	BROADCAST_STICKYsend sticky broadcast	! CALL_PHONEdirectly call phone numbers	CHANGE_NETWORK_STATE change network connectivity	CHANGE_WIFI_MULTICAST_STATE allow Wi-Fi Multicast reception	CHANGE_WIFI_STATE connect and disconnect from Wi-Fi	! CAMERAtake pictures and videos	DISABLE_KEYGUARDdisable your screen lock	FLASHLIGHT	FOREGROUND_SERVICE run foreground service	! GET_ACCOUNTSfind accounts on the device	GET_TASKS retrieve running apps	INTERNET have full network access	MANAGE_ACCOUNTS	MANAGE_DOCUMENTS	MANAGE_EXTERNAL_STORAGE	MANAGE_OWN_CALLSroute calls through the system	MODIFY_AUDIO_SETTINGSchange your audio settings	PACKAGE_USAGE_STATS	QUERY_ALL_PACKAGES	QUICKBOOT_POWERON	READ_APP_BADGE	! READ_CALENDARread calendar events and details	! READ_CONTACTSread your contacts	! READ_EXTERNAL_STORAGEread the contents of your SD card	READ_INTERNAL_STORAGE	! READ_PHONE_STATEread phone status and identity	READ_PRIVILEGED_PHONE_STATE	READ_PROFILE
#OstaniZdrav	https://reports.exodus-privacy.eu.org/en/reports/159382/	0	7	0	0	7									1					1										1			1
AarogyaSetu	https://reports.exodus-privacy.eu.org/en/reports/140895/	2	13	3	0.230769	25			1		1	1			1					1	1						1			1			1
AB TraceTogether	https://reports.exodus-privacy.eu.org/en/reports/182580/	0	11	2	0.181818	15			1		1	1					1			1	1									1			1
Aggie-COVID-19	https://reports.exodus-privacy.eu.org/en/reports/search/edu.nmsu.cs.oct3/	0	17	4	0.235294	25					1	1	1		1		1	1		1	1			1		1				1	1		1
ALHOSN	https://reports.exodus-privacy.eu.org/en/reports/182582/	2	10	2	0.2	20									1												1			1			1								1
AlohaSafe Alert	https://reports.exodus-privacy.eu.org/en/reports/182583/	2	8	0	0	14									1		1			1										1			1
AMAN	https://reports.exodus-privacy.eu.org/en/reports/search/jo.gov.moh.aman/	4	22	3	0.136364	40			1		1	1	1		1		1	1						1		1				1		1	1
Apturi Covid Latvia	https://reports.exodus-privacy.eu.org/en/reports/148098/	2	8	0	0	14									1					1										1			1
ASI	https://reports.exodus-privacy.eu.org/en/reports/148095/	0	7	0	0	7									1					1										1			1
Bardghat Municipality - COVID-19/Disaster Response	https://reports.exodus-privacy.eu.org/en/reports/182589/	1	28	6	0.214286	43					1	1	1		1					1			1										1									1
Beat COVID Gibraltar	https://reports.exodus-privacy.eu.org/en/reports/com.gha.covid.tracker/latest/	0	4	0	0	4									1		1			1													1
BeAware Bahrain	https://reports.exodus-privacy.eu.org/reports/bh.bahrain.corona.tracker/latest	2	39	8	0.205128	61			1		1	1	1		1	1		1		1	1									1		1	1									1	1		1
Bharatpur Metropolitan | COVID-19 Response System	https://reports.exodus-privacy.eu.org/it/reports/co.cellapp.bharatpurcovid/latest/	1	35	6	0.171429	50		1			1	1	1		1				1	1			1							1			1									1
BinD360	https://reports.exodus-privacy.eu.org/it/reports/192858/	1	8	1	0.125	13									1		1										1						1
Blue Zone	https://reports.exodus-privacy.eu.org/reports/com.mic.bluezone/latest	3	38	7	0.184211	61			1		1	1			1		1			1	1						1			1			1			1						1			1
BruHealth	https://reports.exodus-privacy.eu.org/en/reports/182749/	0	42	12	0.285714	66		1			1	1	1		1		1			1	1		1				1		1	1			1					1				1	1		1		1
CA Notify	https://reports.exodus-privacy.eu.org/en/reports/163147/	0	6	0	0	6									1					1										1			1
Care19 Alert	https://reports.exodus-privacy.eu.org/en/reports/182750/	3	8	0	0	17									1					1										1			1
Care19 Diary	https://reports.exodus-privacy.eu.org/en/reports/182751/	3	12	2	0.166667	25			1		1	1			1			1												1			1
careFIJI	https://reports.exodus-privacy.eu.org/en/reports/182752/	4	30	4	0.133333	50						1			1					1	1						1			1			1									1
Check In CBR	https://reports.exodus-privacy.eu.org/en/reports/178754/	0	7	1	0.142857	9									1												1			1			1
‎Check In Qld	https://reports.exodus-privacy.eu.org/reports/au.gov.qld.checkin/latest	0	7	1	0.142857	9									1												1			1			1
‎Check in TAS	https://reports.exodus-privacy.eu.org/it/reports/au.gov.tas.checkin/latest/	0	7	1	0.142857	9									1												1			1			1
Citizen SafePass	https://reports.exodus-privacy.eu.org/en/reports/182754/	11	18	6	0.333333	63			1		1	1			1		1			1	1	1					1			1			1											1	1
CO Exposure Notifications	https://reports.exodus-privacy.eu.org/en/reports/182755/	0	6	0	0	6									1					1										1			1
Coalition App | #StopCovid19	https://reports.exodus-privacy.eu.org/en/reports/140467/	3	12	2	0.166667	25			1		1	1			1					1	1									1			1
CoBuddy - Covid19 Tool	https://reports.exodus-privacy.eu.org/it/reports/141323/	3	18	6	0.333333	39			1	1	1	1			1		1	1									1			1			1												1		1
COCOA COVID-19 Contact-Confirming Application	https://reports.exodus-privacy.eu.org/en/reports/148100/	2	6	0	0	12									1					1										1			1
CombatCOVID MDC	https://reports.exodus-privacy.eu.org/en/reports/182756/	1	10	1	0.1	15						1			1					1	1									1			1
CombatCOVID PBC	https://reports.exodus-privacy.eu.org/en/reports/182757/	1	10	1	0.1	15						1			1					1	1									1			1
Contak	https://reports.exodus-privacy.eu.org/it/reports/192859/	0	8	1	0.125	10									1												1			1			1
Corona Tracer BD	https://reports.exodus-privacy.eu.org/en/reports/182758/	0	10	2	0.2	14						1			1					1	1									1			1														1
Corona Watch	https://reports.exodus-privacy.eu.org/en/reports/182759/	0	8	5	0.625	18					1	1			1		1																1												1		1
Corona-Warn-App	https://reports.exodus-privacy.eu.org/en/reports/182215/	0	8	1	0.125	10									1					1							1			1			1
Coronalert	https://reports.exodus-privacy.eu.org/en/reports/178134/	0	7	0	0	7									1					1										1			1
CoronaMelder	https://reports.exodus-privacy.eu.org/en/reports/182760/	0	7	0	0	7									1					1										1			1
CoronApp	https://reports.exodus-privacy.eu.org/en/reports/182761/	2	11	3	0.272727	23					1	1			1					1	1		1							1			1
Coronavirus Algérie	https://reports.exodus-privacy.eu.org/en/reports/121978/	1	24	6	0.25	39					1	1			1																		1												1		1
Coronavirus SUS	https://reports.exodus-privacy.eu.org/en/reports/177946/	1	7	0	0	10									1					1										1			1
Coronavirus UY	https://reports.exodus-privacy.eu.org/en/reports/140405/	4	29	4	0.137931	49									1					1				1			1			1			1									1
Coronika	https://reports.exodus-privacy.eu.org/en/reports/182762/	1	26	4	0.153846	37									1																		1									1		1					1
COVA Punjab	https://reports.exodus-privacy.eu.org/en/reports/138376/	3	16	5	0.3125	35			1		1	1			1					1	1						1			1			1												1
COVI-ID	https://reports.exodus-privacy.eu.org/en/reports/182763/	2	16	6	0.375	34					1	1			1												1			1			1												1	1
COVID Alert	https://reports.exodus-privacy.eu.org/en/reports/161784/	0	8	0	0	8									1		1			1										1		1	1
COVID Alert CT	https://reports.exodus-privacy.eu.org/en/reports/182764/	0	6	0	0	6									1					1										1			1
COVID Alert DE	https://reports.exodus-privacy.eu.org/en/reports/147130/	0	6	0	0	6									1		1			1													1
COVID Alert Malta	https://reports.exodus-privacy.eu.org/en/reports/148004/	0	7	0	0	7									1					1										1			1
COVID Alert NJ	https://reports.exodus-privacy.eu.org/en/reports/150350/	0	7	0	0	7									1		1			1										1			1
COVID Alert NY	https://reports.exodus-privacy.eu.org/en/reports/182765/	0	7	0	0	7									1		1			1										1			1
COVID Alert PA	https://reports.exodus-privacy.eu.org/en/reports/166690/	0	7	0	0	7									1		1			1										1			1
COVID Alert South Africa	https://reports.exodus-privacy.eu.org/en/reports/147343/	0	6	0	0	6									1					1										1			1
COVID Defense	https://reports.exodus-privacy.eu.org/it/reports/192860/	2	8	0	0	14									1		1			1										1			1
COVID Trace Nevada	https://reports.exodus-privacy.eu.org/en/reports/182766/	0	7	0	0	7									1					1										1		1	1
COVID Tracker Ireland	https://reports.exodus-privacy.eu.org/en/reports/182767/	0	7	0	0	7									1		1			1										1			1
COVID Watch Arizona	https://reports.exodus-privacy.eu.org/en/reports/144217/	0	6	0	0	6									1					1										1			1
COVID-19 ERSDEL	https://reports.exodus-privacy.eu.org/it/reports/192861/	0	6	0	0	6									1					1										1			1
COVID-19.eus	https://reports.exodus-privacy.eu.org/en/reports/182768/	2	9	3	0.333333	21									1												1			1			1											1
COVID-19MX	https://reports.exodus-privacy.eu.org/en/reports/182769/	2	9	3	0.333333	21									1												1						1											1
COVIDaware MN	https://reports.exodus-privacy.eu.org/en/reports/182770/	2	8	0	0	14									1		1			1										1			1
CovidRadar.mx	https://reports.exodus-privacy.eu.org/en/reports/149442/	1	10	3	0.3	19									1															1			1												1		1
COVIDSafe	https://reports.exodus-privacy.eu.org/en/reports/168581/	1	11	2	0.181818	18					1	1			1					1	1									1			1
COVIDTrace	https://reports.exodus-privacy.eu.org/en/reports/149452/	1	13	3	0.230769	22					1	1			1					1	1						1			1			1
COVIDWISE	https://reports.exodus-privacy.eu.org/en/reports/149434/	0	6	0	0	6									1					1										1			1
CovTracer	https://reports.exodus-privacy.eu.org/en/reports/182771/	2	8	0	0	14									1		1			1										1			1
CRUSH COVID RI	https://reports.exodus-privacy.eu.org/en/reports/182772/	3	8	1	0.125	19						1			1															1			1
CUIDAR	https://reports.exodus-privacy.eu.org/en/reports/ar.gob.coronavirus/latest/	2	9	3	0.333333	21					1	1			1												1			1			1
DC CAN	https://reports.exodus-privacy.eu.org/en/reports/182773/	0	6	0	0	6									1					1										1			1
Druk Trace	https://reports.exodus-privacy.eu.org/en/reports/182774/	0	9	3	0.333333	15									1		1										1						1												1
e-Tabib	https://reports.exodus-privacy.eu.org/en/reports/182775/	6	16	4	0.25	42					1	1			1		1			1	1		1				1			1			1
E7mi	https://reports.exodus-privacy.eu.org/en/reports/132206/	0	8	1	0.125	10			1			1								1	1									1			1
Ehteraz	https://reports.exodus-privacy.eu.org/en/reports/182776/	7	20	7	0.35	55			1		1	1			1					1	1		1					1		1			1												1		1
eRouška	https://reports.exodus-privacy.eu.org/en/reports/155645/	2	8	0	0	14									1					1										1			1
eSalvar - Naga Contact Tracing for Establishments	https://reports.exodus-privacy.eu.org/it/reports/net.nueca.covidtracker.establishment/latest/	2	6	1	0.166667	14									1												1						1
Everbridge Contact Tracer	https://reports.exodus-privacy.eu.org/en/reports/182777/	4	27	8	0.296296	55			1		1	1	1		1		1			1	1	1	1			1	1			1			1					1							1		1	1
Exposure Notifications Settings Feature - MA	https://reports.exodus-privacy.eu.org/it/reports/192863/	0	6	0	0	6									1					1										1			1
geoHealthApp Covid19 Tracker	https://reports.exodus-privacy.eu.org/en/reports/182778/	1	27	12	0.444444	54			1		1	1			1		1										1					1	1		1			1					1	1	1	1	1
Gerak Malaysia	https://reports.exodus-privacy.eu.org/it/reports/188709/	4	24	7	0.291667	50			1		1	1			1		1	1		1							1			1			1						1						1		1
GH COVID-19 Tracker	https://reports.exodus-privacy.eu.org/it/reports/175969/	0	40	7	0.175	54			1		1	1	1		1		1	1									1			1		1	1									1			1
Guam Covid Alert	https://reports.exodus-privacy.eu.org/it/reports/188711/	2	8	0	0	14									1		1			1										1			1
GuideSafe	https://reports.exodus-privacy.eu.org/it/reports/182927/	2	8	0	0	14									1		1			1										1			1
HaMagen	https://reports.exodus-privacy.eu.org/it/reports/159379/	2	23	3	0.130435	35			1		1	1	1		1		1	1		1	1									1		1	1
Hayat Eve Sığar	https://reports.exodus-privacy.eu.org/it/reports/133546/	2	18	5	0.277778	34			1		1	1			1		1			1	1						1			1			1											1
Healthy Together - COVID-19	https://reports.exodus-privacy.eu.org/it/reports/188713/	3	14	2	0.142857	27									1		1										1			1		1	1											1
HMushrif	https://reports.exodus-privacy.eu.org/it/reports/188714/	2	41	9	0.219512	65		1			1	1	1		1		1		1	1	1						1			1			1									1			1		1
HOIA	https://reports.exodus-privacy.eu.org/it/reports/ee.tehik.hoia/latest/	0	7	0	0	7									1					1										1			1
Immuni	https://reports.exodus-privacy.eu.org/it/reports/it.ministerodellasalute.immuni/latest/	0	6	0	0	6									1					1										1			1
Jersey COVID Alert	https://reports.exodus-privacy.eu.org/it/reports/152422/	0	7	0	0	7									1		1			1										1			1
Korona Stop LT	https://reports.exodus-privacy.eu.org/en/reports/157253/	0	7	0	0	7									1					1										1			1
Koronavilkku	https://reports.exodus-privacy.eu.org/en/reports/174161/	0	7	0	0	7									1					1										1			1
Lao KYC	https://reports.exodus-privacy.eu.org/en/reports/213339/	2	14	5	0.357143	30					1	1			1												1			1			1							1					1
LeaveHomeSafe	https://reports.exodus-privacy.eu.org/en/reports/hk.gov.ogcio.leavehomesafe/latest/	0	9	1	0.111111	11																					1					1	1
Mahakavach	https://reports.exodus-privacy.eu.org/it/reports/com.mahakavach/latest/	2	20	8	0.4	42			1		1	1			1				1				1				1			1	1		1	1										1	1
Mascarilla Digital	https://reports.exodus-privacy.eu.org/it/reports/192864/	0	6	0	0	6									1					1										1			1
MD COVID Alert	https://reports.exodus-privacy.eu.org/it/reports/188942/	0	6	0	0	6									1					1										1			1
MI COVID Alert	https://reports.exodus-privacy.eu.org/it/reports/gov.michigan.MiCovidExposure/latest/	0	6	0	0	6									1					1										1			1
MOPH Ma3an	https://reports.exodus-privacy.eu.org/it/reports/com.tedmob.moph.tracer/latest/	4	29	3	0.103448	47						1			1					1	1									1			1									1
MorChana	https://reports.exodus-privacy.eu.org/it/reports/com.thaialert.app/latest/	3	40	7	0.175	63			1		1	1	1		1			1		1	1						1			1		1	1									1			1
MyTrace	https://reports.exodus-privacy.eu.org/reports/my.gov.onegovappstore.mytrace/latest	2	15	4	0.266667	29					1	1			1					1	1									1		1	1												1
Nepal Trace	https://reports.exodus-privacy.eu.org/reports/com.dawsoftware.contacttracker/latest	6	14	1	0.0714286	34			1			1			1		1			1	1					1				1			1								1
NHS COVID-19	https://reports.exodus-privacy.eu.org/reports/uk.nhs.covid19.production/latest	0	8	1	0.125	10									1					1							1			1			1
NHS COVID-19 App (pilot)	https://reports.exodus-privacy.eu.org/en/reports/128767/	3	12	2	0.166667	25			1		1	1			1					1	1									1			1
NM Notify	https://reports.exodus-privacy.eu.org/en/reports/192999/	0	6	0	0	6									1					1										1			1
NOVID	https://reports.exodus-privacy.eu.org/it/reports/com.expii.novid/latest/	2	16	3	0.1875	28			1		1	1			1		1			1	1					1				1			1					1
NZ COVID Tracer	https://reports.exodus-privacy.eu.org/reports/nz.govt.health.covidtracer/latest	2	29	3	0.103448	41									1		1			1							1			1			1									1
Oregon Exposure Notifications	https://reports.exodus-privacy.eu.org/it/reports/188944/	0	6	0	0	6									1					1										1			1
PathCheck SafePlaces (formerly COVID Safe Paths)	https://reports.exodus-privacy.eu.org/en/reports/149451/	1	37	5	0.135135	50		1	1		1	1	1		1		1		1											1		1	1									1
PeduliLindungi	https://reports.exodus-privacy.eu.org/en/reports/175970/	2	14	5	0.357143	30			1		1	1		1	1												1			1			1												1
Plan Jalisco Covid-19	https://reports.exodus-privacy.eu.org/it/reports/com.covid19.cgig/latest/	1	6	1	0.166667	11					1				1																		1
Private Kit	https://reports.exodus-privacy.eu.org/reports/edu.mit.privatekit/latest	1	34	4	0.117647	45		1	1		1	1	1		1		1		1	1	1									1		1	1
Protect Scotland	https://reports.exodus-privacy.eu.org/reports/gov.scot.covidtracker/latest	0	6	0	0	6									1		1			1													1
Protégete Panamá	https://reports.exodus-privacy.eu.org/it/reports/pa.gob.protegete/latest/	0	6	0	0	6									1					1										1			1
Radar Covid	https://reports.exodus-privacy.eu.org/reports/es.gob.radarcovid/latest	0	10	0	0	10									1					1										1			1
Rakning C-19	https://reports.exodus-privacy.eu.org/reports/is.landlaeknir.rakning/latest	4	19	4	0.210526	39		1			1	1	1		1				1											1			1												1
RC143	https://reports.exodus-privacy.eu.org/it/reports/191575/	3	13	2	0.153846	26			1		1	1			1					1	1									1			1
SafeEntry - TraceTogether	https://reports.exodus-privacy.eu.org/reports/events.socio.app1711/latest	5	31	12	0.387097	70	1				1	1	1		1		1			1	1	1	1				1			1	1		1					1						1	1		1		1
Safer Illinois	https://reports.exodus-privacy.eu.org/it/reports/191576/	0	19	5	0.263158	29					1	1			1		1			1	1			1		1	1			1			1												1
SafeWA	https://reports.exodus-privacy.eu.org/reports/au.gov.wa.health.SafeWA/latest	1	10	2	0.2	17									1												1						1												1
Saqbol	https://reports.exodus-privacy.eu.org/reports/kz.nitec.bizbirgemiz/latest	2	7	0	0	13									1					1										1			1
Self Safety	https://play.google.com/store/apps/details?id=uz.uzinfocom.selfsafety	1	13	4	0.307692	24			1		1	1			1		1			1	1									1			1												1
Shlonik	https://reports.exodus-privacy.eu.org/reports/com.healthcarekw.app/latest	4	44	9	0.204545	74			1		1	1	1		1			1		1	1						1			1		1	1					1				1			1		1
SlowCOVIDNC	https://reports.exodus-privacy.eu.org/reports/gov.nc.dhhs.exposurenotification/latest	0	6	0	0	6									1					1										1			1
SM-COVID-19	https://reports.exodus-privacy.eu.org/reports/it.softmining.projects.covid19.savelifestyle/latest	5	37	7	0.189189	66			1		1	1			1					1	1									1			1									1			1
SMC COVID-19 Tracker	https://reports.exodus-privacy.eu.org/it/reports/191579/	2	16	7	0.4375	36					1	1			1		1									1	1			1	1		1												1		1
Smitte|stop	https://reports.exodus-privacy.eu.org/reports/com.netcompany.smittestop_exposure_notification/latest	0	22	2	0.0909091	26									1					1										1			1									1
Smittestopp	https://reports.exodus-privacy.eu.org/it/reports/191581/	2	9	1	0.111111	17			1			1			1					1	1									1			1
StayAway COVID	https://reports.exodus-privacy.eu.org/reports/fct.inesctec.stayaway/latest	0	7	0	0	7									1					1										1			1
StaySafePH	https://reports.exodus-privacy.eu.org/reports/ph.staysafe.mobileapp/latest	0	6	0	0	6									1					1										1			1
Stop Covid	https://reports.exodus-privacy.eu.org/reports/gov.georgia.novid20/latest	3	18	2	0.111111	31			1		1	1			1		1	1		1	1					1				1			1
STOP COVID - ProteGO Safe	https://reports.exodus-privacy.eu.org/reports/pl.gov.mc.protegosafe/latest	2	7	0	0	13									1					1										1			1
Stop COVID-19	https://reports.exodus-privacy.eu.org/it/reports/178141/	2	8	0	0	14									1					1										1			1
StopCOVID NI	https://reports.exodus-privacy.eu.org/reports/net.hscni.covidtracker/latest	0	7	0	0	7									1		1			1										1			1
StopKorona!	https://reports.exodus-privacy.eu.org/reports/mk.gov.koronavirus.stop/latest	2	13	2	0.153846	23					1	1			1					1	1									1			1
Stopp Corona	https://reports.exodus-privacy.eu.org/reports/at.roteskreuz.stopcorona/latest	0	7	0	0	7									1					1										1			1
SwiftMED	https://reports.exodus-privacy.eu.org/it/reports/191584/	2	23	7	0.304348	43			1		1	1			1		1			1	1					1	1			1			1				1	1					1
SwissCovid	https://reports.exodus-privacy.eu.org/reports/ch.admin.bag.dp3t/latest	0	11	1	0.0909091	13									1					1							1			1			1
Tabaud (COVID-19 KSA)	https://reports.exodus-privacy.eu.org/reports/sa.gov.nic.tabaud/latest	2	8	0	0	14									1					1										1			1
Taiwan Social Distancing	https://reports.exodus-privacy.eu.org/en/reports/tw.gov.cdc.exposurenotifications/latest/	0	6	0	0	6									1					1										1			1
Tarassud+	https://reports.exodus-privacy.eu.org/reports/om.gov.moh.tarassudapplication/latest	3	19	5	0.263158	38					1	1			1					1	1						1			1			1												1
The Territory Check In	https://reports.exodus-privacy.eu.org/it/reports/192865/	0	23	3	0.130435	29									1												1						1									1
Tô de Olho	https://reports.exodus-privacy.eu.org/reports/com.apptodeolho/latest	2	38	7	0.184211	58		1			1	1	1		1		1		1								1			1			1									1
TOGO SAFE	https://reports.exodus-privacy.eu.org/reports/com.togo.covid19/latest	3	14	3	0.214286	29			1		1	1			1		1			1	1						1			1			1
TousAntiCovid (StopCovid France)	https://reports.exodus-privacy.eu.org/reports/fr.gouv.android.stopcovid/latest	0	12	3	0.25	18					1	1			1		1			1	1						1			1			1
TRACE Taguig	https://reports.exodus-privacy.eu.org/it/reports/192866/	0	2	1	0.5	4																											1
TraceCovid	https://reports.exodus-privacy.eu.org/reports/ae.tracecovid.app/latest	2	13	2	0.153846	23			1			1			1					1	1									1			1												1
TraceEkee	https://reports.exodus-privacy.eu.org/reports/mv.gov.mohiru/latest	2	11	1	0.0909091	19						1			1					1	1									1			1
TraceTogether	https://reports.exodus-privacy.eu.org/reports/sg.gov.tech.bluetrace/latest	2	15	3	0.2	27			1			1			1					1	1						1			1			1												1
videmic Tracing	https://reports.exodus-privacy.eu.org/it/reports/de.videmic.contacttracing/latest/	1	37	7	0.189189	54			1		1	1			1		1			1	1			1	1	1	1			1			1									1
ViruSafe	https://reports.exodus-privacy.eu.org/reports/bg.government.virusafe/latest	2	9	1	0.111111	17			1			1			1															1			1
VírusRadar	https://reports.exodus-privacy.eu.org/reports/hu.gov.virusradar/latest	2	14	2	0.142857	24					1	1			1					1	1									1			1
WA Notify	https://reports.exodus-privacy.eu.org/reports/gov.wa.doh.exposurenotifications/latest	0	6	0	0	6									1					1										1			1
WeHealth Bermuda	https://reports.exodus-privacy.eu.org/reports/org.wehealth.exposure/latest	1	7	0	0	10									1					1										1			1
WI Exposure Notification	https://reports.exodus-privacy.eu.org/en/reports/182586/	0	6	0	0	6									1					1										1			1
Wiqaytna	https://reports.exodus-privacy.eu.org/reports/covid.trace.morocco/latest/	2	13	1	0.0769231	21						1			1					1	1									1			1
Госуслуги.COVID трекер	https://reports.exodus-privacy.eu.org/reports/com.minsvyaz.gosuslugi.exposurenotificationdroid/latest/	2	9	0	0	15									1					1										1			1
[truncated: 80 more columns]

## Sheet: Permissions
Permissions	Number of apps	% of apps	Risk scoreb
INTERNET have full network access	154	1	1
ACCESS_NETWORK_STATE view network connections	150	0.97	1
WAKE_LOCK prevent phone from sleeping	142	0.92	1
FOREGROUND_SERVICE run foreground service	137	0.89	1
RECEIVE_BOOT_COMPLETED run at startup	131	0.85	1
BLUETOOTH pair with Bluetooth devices	118	0.77	1
RECEIVE	79	0.51	1
BIND_GET_INSTALL_REFERRER_SERVICE	73	0.47	1
! ACCESS_FINE_LOCATION access precise location (GPS and network-based)	70	0.45	2
VIBRATE control vibration	58	0.38	1
! ACCESS_COARSE_LOCATION access approximate location (network-based)	57	0.37	2
! CAMERA take pictures and videos	51	0.33	2
ACCESS_WIFI_STATE view Wi-Fi connections	50	0.32	1
BLUETOOTH_ADMIN access Bluetooth settings	49	0.32	1
! WRITE_EXTERNAL_STORAGEmodify or delete the contents of your SD card	44	0.29	2
REQUEST_IGNORE_BATTERY_OPTIMIZATIONS ask to ignore battery optimizations	39	0.25	1
ACCESS_BACKGROUND_LOCATION	38	0.25	1
! READ_EXTERNAL_STORAGEread the contents of your SD card	33	0.21	2
WRITE	23	0.15	1
! WRITE_SETTINGS	22	0.14	2
UPDATE_COUNT	22	0.14	1
UPDATE_SHORTCUT	22	0.14	1
CHANGE_BADGE	22	0.14	1
READ_SETTINGS	22	0.14	1
UPDATE_BADGE	22	0.14	1
READ	22	0.14	1
BROADCAST_BADGE	22	0.14	1
PROVIDER_INSERT_BADGE	22	0.14	1
READ_SETTINGS	21	0.14	1
READ_SETTINGS	21	0.14	1
! WRITE_SETTINGS	20	0.13	2
READ_APP_BADGE	20	0.13	1
BADGE_COUNT_READ	20	0.13	1
BADGE_COUNT_WRITE	20	0.13	1
ACTIVITY_RECOGNITION	18	0.12	1
ACCESS_LOCATION_EXTRA_COMMANDS access extra location provider commands	17	0.11	1
C2D_MESSAGE	17	0.11	1
! READ_PHONE_STATEread phone status and identity	14	0.09	2
GET_TASKS retrieve running apps	14	0.09	1
ACTIVITY_RECOGNITION	11	0.07	1
! SYSTEM_ALERT_WINDOWThis app can appear on top of other apps	10	0.06	2
CHANGE_WIFI_STATE connect and disconnect from Wi-Fi	10	0.06	1
USE_FINGERPRINTuse fingerprint hardware	10	0.06	1
OPPO_COMPONENT_SAFE	10	0.06	1
! CALL_PHONEdirectly call phone numbers	9	0.06	2
! READ_CONTACTSread your contacts	9	0.06	2
! RECORD_AUDIOrecord audio	9	0.06	2
USE_COMPONENT	9	0.06	1
READ_GSERVICES	9	0.06	1
USE_BIOMETRICuse biometric hardware	8	0.05	1
location	7	0.05	1
AUTHENTICATE_ACCOUNTS	7	0.05	1
MODIFY_AUDIO_SETTINGSchange your audio settings	7	0.05	1
CHECK_LICENSE	7	0.05	1
READ_SYNC_SETTINGSread sync settings	6	0.04	1
WRITE_SYNC_SETTINGStoggle sync on and off	6	0.04	1
CHANGE_NETWORK_STATE change network connectivity	5	0.03	1
REQUEST_INSTALL_PACKAGESrequest install packages	5	0.03	1
STORAGE	5	0.03	1
RECEIVE	5	0.03	1
! GET_ACCOUNTSfind accounts on the device	4	0.03	2
! READ_CALENDARread calendar events and details	4	0.03	2
! WRITE_CALENDARadd or modify calendar events and send email to guests without owner	4	0.03	2
GET_COMMON_DATA	4	0.03	1
BROADCAST_STICKYsend sticky broadcast	3	0.02	1
USE_FULL_SCREEN_INTENT	3	0.02	1
QUICKBOOT_POWERON	2	0.01	1
READ_INTERNAL_STORAGE	2	0.01	1
READ_PROFILE	2	0.01	1
RECORD_VIDEO	2	0.01	1
SET_ALARMset an alarm	2	0.01	1
PROCESS_PUSH_MSG	2	0.01	1
PUSH_PROVIDER	2	0.01	1
! WRITE_CONTACTSmodify your contacts	1	0.01	2
! WRITE_SETTINGSmodify system settings	1	0.01	2
autofocus	1	0.01	1
ACCESS_CHECKIN_PROPERTIES	1	0.01	1
ACCESS_MEDIA_LOCATIONaccess precise location (GPS ad network-based)	1	0.01	1
ACCESS_NOTIFICATION_POLICYaccess Do Not Disturb	1	0.01	1
CHANGE_WIFI_MULTICAST_STATE allow Wi-Fi Multicast reception	1	0.01	1
DISABLE_KEYGUARDdisable your screen lock	1	0.01	1
FLASHLIGHT	1	0.01	1
MANAGE_ACCOUNTS	1	0.01	1
MANAGE_DOCUMENTS	1	0.01	1
MANAGE_EXTERNAL_STORAGE	1	0.01	1
MANAGE_OWN_CALLSroute calls through the system	1	0.01	1
PACKAGE_USAGE_STATS	1	0.01	1
QUERY_ALL_PACKAGES	1	0.01	1
READ_PRIVILEGED_PHONE_STATE	1	0.01	1
USE_CREDENTIALS	1	0.01	1
WRITE_INTERNAL_STORAGE	1	0.01	1
INSTALL_SHORTCUT install shortcuts	1	0.01	1
RECEIVE_ADM_MESSAGE	1	0.01	1
LAYER_PUSH	1	0.01	1
Note: “!” indicates a dangerous or ‘special’ level according to Google Developers. [62]; b Risk score based on the book: Android Application Security Essentials [63].

## Sheet: Trackers
Trackers	Number of apps	% of apps
Google Firebase Analytics (analytics)	80	0.52
Google CrashLytics (crash reporting)	47	0.31
AltBeacon (beacon)	10	0.06
Microsoft Visual Studio App Center Analytics (analytics)	9	0.06
Microsoft Visual Studio App Center Crashes (crash reporting)	9	0.06
Bugsnag (crash reporting)	8	0.05
Google AdMob (advertisement)	6	0.04
Huawei Mobile Services (HMS) Core	6	0.04
OneSignal	6	0.04
Matomo (Piwik) (analytics)	6	0.04
Facebook Analytics (analytics)	4	0.03
Facebook Login (identification)	4	0.03
Facebook Share	4	0.03
Mapbox	3	0.02
Bugfender (crash reporting, analytics)	2	0.01
hyperTrack	2	0.01
Adjust (analytics)	1	0.01
AppFlyer (analytics)	1	0.01
AutoNavi/Amap (location)	1	0.01
Branch (analytics)	1	0.01
DOV-E (beacon, advertising)	1	0.01
Facebook Flipper (analytics)	1	0.01
Facebook Places	1	0.01
Google Analytics (analytics)	1	0.01
Google Tag Manager (analytics)	1	0.01
Kontakt (analytics)	1	0.01
New Relic (analytics)	1	0.01
OpenTelemetry (OpenCensus, OpenTracing)	1	0.01
Segment (analytics, profiling)	1	0.01
